# Supplementary material for: Foreleg Transcriptomic Analysis of the Chemosensory Gene Families in Plagiodera versicolora (Coleoptera: Chrysomelidae)
Source: Insects. 2022 Aug 24;13(9):763. doi: 10.3390/insects13090763 (PMC9503008; doi:10.3390/insects13090763)
Supplement: Supplementary file 1 [file insects-13-00763-s001.zip]

Archive with 1 entries (1 files):
- insects-1823238-supplementary.pdf
